# Supplementary material for: Effects of Longer-Term Mixed Nut Consumption on Lipoprotein Particle Concentrations in Older Adults with Overweight or Obesity
Source: Nutrients. 2024 Dec 24;17(1):8. doi: 10.3390/nu17010008 (PMC11723242; doi:10.3390/nu17010008)
Supplement: Supplementary file 1 [file nutrients-17-00008-s001.zip]

Archive with 1 entries (1 files):
- nutrients-3353095-supplementary.pdf
